# Supplementary material for: Adapting Footfall Rhythmicity to Auditory Perturbations Affects Resilience of Locomotor Behavior: A Proof-of-Concept Study
Source: Front Neurosci. 2021 Jul 29;15:678965. doi: 10.3389/fnins.2021.678965 (PMC8358836; doi:10.3389/fnins.2021.678965)
Supplement: Supplementary file 1 [file Data_Sheet_1.zip]

Archive with 2 entries (2 files):
- Supplementary Materials/Audio 1.wav
- Supplementary Materials/Supplementary Material.docx
